# Supplementary material for: Efficient Monitoring of Adult and Immature Mosquitoes Through Metabarcoding of Bulk Samples: A Case Study for Non-Model Culicids With Unique Ecologies
Source: J Med Entomol. 2020 Dec 10;58(3):1210–8. doi: 10.1093/jme/tjaa267 (PMC8122236; doi:10.1093/jme/tjaa267)
Supplement: tjaa267_suppl_Supplementary_Data_1 [file tjaa267_suppl_supplementary_data_1.zip]

Archive with 1 entries (1 files):
- tjaa267_suppl_Supplemental Data 1.kmz
