# Supplementary material for: Efficient Monitoring of Adult and Immature Mosquitoes Through Metabarcoding of Bulk Samples: A Case Study for Non-Model Culicids With Unique Ecologies
Source: J Med Entomol. 2020 Dec 10;58(3):1210–8. doi: 10.1093/jme/tjaa267 (PMC8122236; doi:10.1093/jme/tjaa267)
Supplement: tjaa267_suppl_Supplementary_Data_2 [file tjaa267_suppl_supplementary_data_2.xlsx]

## Sheet: Sheet1
Sample ID	total number of initial Illumina reads	number of sequences adhering to filtering parameters (quality score>25, maximum ambiguous nucleotides in contig overlap=0)	number of reads not discarded as chimera	number of filtered reads identified as Culicidae
71	3395	3026	2903	2903
72	14962	14130	10974	10974
73	9766	9248	8035	8035
74	3123	2719	2596	2596
75	10976	10344	9049	9049
76	3433	3264	2763	2763
77	1795	1612	1530	1530
78	5732	5228	3528	3528
79	1894	1728	1602	1602
80	2187	1935	1585	1585
81	1640	1493	1223	1223
82	3184	2887	2580	2580
83	5145	4587	3835	3835
84	7414	6846	5136	5136
85	15388	12936	8689	7789
86	16811	14105	9551	8883
87	11653	9670	5811	5152
88	13347	11107	9183	8018
89	23883	20944	18699	18699
90	21801	18791	16689	16024
91	16974	13893	10402	9614
92	15946	13090	9751	5027
93	9473	8007	7289	2825
94	10524	9115	7481	5758
95	15134	13378	10771	10601
244	48947	42236	36404	36404
